# Supplementary material for: An influenza-derived membrane tension-modulating peptide regulates cell movement and morphology via actin remodeling
Source: Commun Biol. 2019 Jun 26;2:243. doi: 10.1038/s42003-019-0486-3 (PMC6594980; doi:10.1038/s42003-019-0486-3)
Supplement: Supplementary file 2 — Supplementary Data 1 [file 42003_2019_486_MOESM2_ESM.xlsx]

## Sheet: Figure 2b
			0	1	2	3	>4	sum			0	1	2	3	>4	sum
		No peptide	41	5	2	2	1	51		No peptide	80.3922	9.80392	3.92157	3.92157	1.96078	100
		M2	22	11	18	4	1	56		M2	39.2857	19.6429	32.1429	7.14286	1.78571	100
			0	1	2	3	>4	6
		No peptide	46	12	2	4	1	65		No peptide	70.7692	18.4615	3.07692	6.15385	1.53846	100
		M2	27	8	18	6	3	62		M2	43.5484	12.9032	29.0323	9.67742	4.83871	100
			0	1	2	3	>4	6
		No peptide	46	9	6	0	2	63		No peptide	73.0159	14.2857	9.52381	0	3.1746	100
		M2	34	11	15	6	3	69		M2	49.2754	15.942	21.7391	8.69565	4.34783	100
			0	1	2	3	>4	6
		No peptide	40	4	5	1	2	52		No peptide	76.9231	7.69231	9.61538	1.92308	3.84615	100
		M2	23	4	14	14	4	59		M2	38.9831	6.77966	23.7288	23.7288	6.77966	100
											0	1	2	3	>4	sum
										No peptide	75.2751	12.5609	6.53442	2.99962	2.63	100
										M2[45-62]	42.7731	13.8169	26.6608	12.3112	4.43798	100
											4.25469	4.79919	3.52184	2.64297	1.06692
											4.80995	5.44106	4.77829	7.68294	2.05643
											2.12734	2.39959	1.76092	1.32148	0.533458
											2.40497	2.72053	2.38914	3.84147	1.02821

## Sheet: Figure 2c
	forming lamellipodia
			No. 1	No. 2	No. 3	No. 4		mean	s.d.	s.e.
		No peptide	19.6078	29.2308	26.9841	23.0769		24.7249	4.25469	2.12734
		M2[45-62]	60.7143	56.4516	50.7246	61.0169		57.2269	4.80995	2.40497
		Bin1[8-33]	26.4151	23.6364	25	21.8182		24.2174	1.96097	0.980483
		Epsin[1-18]	30.7692	31.8182	22.8571	20		26.3611	5.8296	2.9148
		SH3YL1[9-23]	25	17.4603	22.2222	25		22.4206	3.5567	1.77835
		Arf[1-17]	19.1176	23.0769	25	21.8182		22.2532	2.46606	1.23303
		dAmph[3-28]	18.9655	30.5085	14.5161	21.5686		21.3897	6.74059	3.3703
		MIM[1-24]	13.0435	23.4375	18.4615	24.1379		19.7701	5.14741	2.57371
			p value	F. test
		M2	5.40304e-05	0.844983
		Bin1	0.835653	0.174663
		Epsin	0.666177	0.106619
		SH3YL1	0.437761	0.438531
		Arf	0.353587	0.562836
		dAmph	0.434743	0.132725
		MIM	0.188371	0.668668

## Sheet: Figure 3a
			Cos-1 cell	Experiment 1
				PBS	M2 (10uM)	LatB (1uM) Positive control			Experiment 1
				N=9 cells	N=9	N=6			Control (PBS)	M2 (20uM)
			Tether force (pN)	35.2	22.31	15.4			28.88	23.7
				23.09	24.24	11.55			27.32	21.24
				23.51	24.56	18.68			20.98	17.72
				18.71	24.62	14.65			26.12	13.8
				24.53	24.72	11.8			23.16	16.92
				31.72	19.21	10.13			31.66	22.22
				22.84	24.22				21.85	24.11
				28.13	18.67				27.19	20.82
				20.96	26.71				17.34	20.64
									Experiment 2
				Experiment 2					Control (PBS)	M2 (20uM)
				PBS	M2 (10uM)				26.46	21.68
				N=7	N=9				26.17	25.18
				19.83	23.23				30.82	23.01
				24.91	20.97				21.1	23.38
				22.47	20.07				30.44	25.41
				25.65	16.74				23.76	17.82
				21.38	25.55				28.52	17.04
				19.11	21.3				23.51	16.03
				20.05	19.88				22.74	19.54
					17				28.09
					23.14				22.91
									Experiment 3
									Control (PBS)	M2 (20uM)
				M2 (2.5 uM)	M2 (20uM)				30.33	19.82
				22.34	22.71				21.12	21.19
				31.25	19.89				24.85	18.86
				22.63	19.14				28.97	16.36
				25.65	17.45				18.48	24.65
				27.81	23.09				25.01	30.55
				21.03	21.03				21.74	18.38
				20.18	18.35				21.41	19.97
			mean	24.4129	20.2371

## Sheet: Figure 3c
		Ctl RNAi								FBP17 RNAi
	lamellipodia	w/	w/o	sum	rate	mean	s.d.	s.e.		w/	w/o	sum	rate	mean	s.d.	s.e.
	No. 1	49	30	79	62.0253	59.0493	2.95174	2.0872	No. 1	27	63	90	30	40.2678	8.89233	6.28783
	No. 2	55	43	98	56.1224				No. 2	35	42	77	45.4545
	No. 3	59	41	100	59				No. 3	39	47	86	45.3488
				mean	s.d.	s.e.
			Ctr siRNA	59.0493	2.95174	2.0872
			FBP17 siRNA	40.2678	8.89233	6.28783
		F. test	0.1985
		p value	0.0255377

## Sheet: Figure 4c
		No. 1	w/	w/o	sum
		M2	56	49	105	53.3333
		M2-R	63	38	101	62.3762
		M2-K	35	59	94	37.234
		No. 2	w/	w/o	sum
		M2	47	44	91	51.6484
		M2-R	76	31	107	71.028
		M2-K	36	52	88	40.9091
		No. 3	w/	w/o	sum
		M2	56	42	98	57.1429
		M2-R	96	30	126	76.1905
		M2-K	43	55	98	43.8776
			No. 1	No. 2	No. 3		Mean	s.d.	s.e.
		M2[45-62]	53.3333	51.6484	57.1429		54.0415	2.81488	1.62517
		M2-R	62.3762	71.028	76.1905		69.8649	6.98018	4.03001
		M2-K	37.234	40.9091	43.8776		40.6736	3.32801	1.92143
		vs M2	p value	F. TEST
		M2-R	0.0219366	0.279754
		M2-K	0.00603805	0.834092

## Sheet: Figure 5b
	No. 1	No. 2	No. 3	No. 4
Ctr	290.593	307.159	349.153	305.528
M2	229.58	243.009	305.799	235.113
M2-R	181.471	182.139	225.704	155.089
No peptide	313.108	25.1592	12.5796
M2[45-62]	253.375	35.3808	17.6904
M2-R	186.101	29.2532	14.6266
vs Ctr	p value	F. TEST
M2	0.0332128	0.710045
M2-R	0.000589579	0.827064

## Sheet: Figure 5c
	No peptide	M2[45-62]	M2-R	Blank				Mean	s.d.	s.e.		No peptide	M2[45-62]	M2-R
	57888.3	53244.7	50576.7	47039		D-MEM(+)	No peptide	9448.92	1148.34	574.172		114.821	65.676	37.4399
	55239.3	55037	53723			D-MEM(+)	M2-1uM	7119.58	1313.23	656.615		86.786	84.6446	70.7383
	55951.3	52841	52694			D-MEM(+)	M2-R-1uM	5142.33	1343.72	671.858		94.3212	61.4039	59.8481
	56872.7	55511.7	51731.7									104.072	89.6681	49.6635
	-Blank
	10849.3	6205.67	3537.67	0			vs Ctr						Mean	s.d.	s.e.
	8200.33	7998	6684			M2	0.0370022					No peptide	100	12.1532	7.01664
	8912.33	5802	5655			M2-R	0.00278614					M2[45-62]	75.3481	13.8982	8.02413
	9833.67	8472.67	4692.67									M2-R	54.4225	14.2208	8.21041

## Sheet: Figure 6c
	No. 1	No. 2	No. 3				T. test
0	2.22973	1.86486	2.39062	2.16174	0.269394	0.155534
0.01	2.68919	3.13333	3.13793	2.98682	0.257764	0.14882	0.0185724
0.1	3.18056	3.33333	3.27586	3.26325	0.0771658	0.0445517	0.0024321
2	3.69565	3.74286	4.02941	3.82264	0.180618	0.10428	0.000892475

## Sheet: Figure 6f
	Actin polymerization rate (μm / min)		Speckle number
Growth cone number	No peptide	M2[45-62]	-	M2 (2μM)
1	6.00649	7.29044	27	26
2	4.61529	6.05		Total 53
3	5.19608	8.12726
4	5.2165	6.133
5	2.31862	6.10993
Mean	4.6706	6.74213
SEM	0.628235	0.416472
F test (- vs M2)	0.44542	0.22271
Ttest (- vs M2)		0.0251238

## Sheet: Figure 6d
		number	1	2	3	4	5	6	7	8	9	>10
	Percentage frequency	Ctr	0	4.05405	24.3243	31.0811	20.2703	10.8108	6.75676	2.7027	0	0
No. 1		M2_0.01uM	0	0	5.40541	32.4324	28.3784	16.2162	2.7027	6.75676	6.75676	1.35135					0	0.01	0.1	2
		M2_0.1uM	0	0	9.72222	23.6111	23.6111	22.2222	13.8889	2.77778	1.38889	2.77778				1～2	4.57489	0.555556	0	1.11111
		M2_2uM	0	0	11.5942	27.5362	27.5362	18.8406	10.1449	2.89855	1.44928	0				3～4	44.299	35.9459	36.1959	25.4945
																5～6	40.8221	44.8649	45.5603	47.8446
No. 2		Ctr	2.7027	5.40541	10.8108	43.2432	21.6216	13.5135	2.7027	0	0	0				7～8	8.22072	13.7087	14.0301	21.1452
		M2_0.01uM	0	0	3.33333	53.3333	26.6667	16.6667	0	0	0	0				9>	2.08333	4.92492	4.21375	4.40466
		M2_0.1uM	0	0	3.33333	56.6667	26.6667	13.3333	0	0	0	0
		M2_2uM	0	3.33333	13.3333	16.6667	50	13.3333	3.33333	0	0	0
No. 3
		Ctr	0	1.5625	6.25	17.1875	23.4375	32.8125	10.9375	1.5625	4.6875	1.5625
		M2_0.01uM	0	1.66667	6.66667	6.66667	21.6667	25	18.3333	13.3333	5	1.66667
		M2_0.1uM	0	0	5.08475	10.1695	23.7288	27.1186	15.2542	10.1695	3.38983	5.08475
		M2_2uM	0	0	1.47059	5.88235	14.7059	19.1176	29.4118	17.6471	4.41176	7.35294
